# Supplementary material for: Antimicrobial Resistance Policy Protagonists and Processes—A Qualitative Study of Policy Advocacy and Implementation
Source: Antibiotics (Basel). 2022 Oct 18;11(10):1434. doi: 10.3390/antibiotics11101434 (PMC9598113; doi:10.3390/antibiotics11101434)
Supplement: Supplementary file 1 [file antibiotics-11-01434-s001.zip]

Archive with 1 entries (1 files):
- antibiotics-1916158-supplementary.pdf
